# Supplementary material for: Development of a Novel Rice-Based Snack Enriched with Chicory Root: Physicochemical and Sensory Properties
Source: Foods. 2022 Aug 9;11(16):2393. doi: 10.3390/foods11162393 (PMC9407501; doi:10.3390/foods11162393)
Supplement: Supplementary file 1 [file foods-11-02393-s001.zip]

Archive with 1 entries (1 files):
- foods-1826947-supplementary.pdf
